# Supplementary material for: Medication adherence in randomized controlled trials evaluating cardiovascular or mortality outcomes in dialysis patients: A systematic review
Source: BMC Nephrol. 2017 Jan 31;18:42. doi: 10.1186/s12882-017-0449-1 (PMC5282698; doi:10.1186/s12882-017-0449-1)
Supplement: Additional file 1: — Spreadsheet detailing data extraction and synthesis. (XLSX 40 kb) [file 12882_2017_449_MOESM1_ESM.xlsx]

## Sheet: Sheet1
First Author (Journal)	Funding source	Study Acronym	Total No (Intervention / Control)	Intervention	Control	Trial Positive / Not	Population	Intervention / Control	Control	Primary outcome	Random Sequence	Allocation	Blinding - participant	Blinding	Incomplete	Selective	Analysis as Intention	Lost f/u	Lost f/u	Study drug d/c	Study drug d/c	Trial Positive / Not	Was Adherence	Adherence	Adherence	Adherence	Adherence	Study drug D/C	Intervention d/c	Study drug D/C	Control d/c-Non	Intervention D/C	Control D/C	Coments	Total N reaching	Measure of effect	Trial Positive / Not	Death Intervention	Death Control	Median Follow up
				N	N					(Specify if death/CV was secondary)	generation	concealment	Personnel	Outcome assessment	outcome data	Reporting	to treat	Intervention	Control	Intervention	Control		addressed ? How ?	reported	Method	Intervention	Control	Intervention	Non-Protocol specif.	Control	Protocol specif.	side effects	side effects		Primary end point	With CI
Baigent, C.(Lancet 2011)	Pharma Industry	SHARP Trial	3023 (1533/1490) out of a total of 9270 (4650/4620) were on dialysis	1533	1490	Negative** (for HD) Positive for overall cohort	No prior MI + HD or PD (or CKD)	Simvastain+Ezetimibe / Placebo		Major atherosclerotic events	Low risk	Low risk	Low risk	Low risk	Low risk	Low risk	Yes	NR	NR	1533/ (33%) ** for whole cohort	1669/ (36.1%) ** for whole cohort	Negative** (for HD)	Yes	Yes	80% of the scheuled tablets taken	77% at 1st year, 68% at 4 years - Average use 65% was lower in Dialysis patiets than non-Dx (73%)	Only statin use was reported	1533/ (33%) ** for whole cohort	see notes	1669/ (36.1%) ** for whole cohort	see notes	Suspected serious 17(0.4%), other serious AE 297(6.4%) ** for whole cohort	Suspected serious AE 12(0.3%), other serious AE 307(6.6%)	1054(22.7%) in Intervention & 1219 (26.4%) inControl d/c intervention due to "other" reasons. Absolute difference between study drug statin use in Intervention and control arms was 56% in haemodialysis patients and 41% in peritoneal dialysis patients.	12.35% (1145/9271) overall 15.7% ( 476/3023) in dialysis	HR=0.83 (CI: 0.74-0.94) Overall HR = 0.9 (CI: 0.75-1.08) for Dx	Negative** (for HD)	24.6% (1142/4650) HR=1.02(CI:0.94-1.11)	1115/4620	4.9 years
Block, G.A (KI 2007).	Pharma Industry		127 (60/67)	60	67	Positive	New HD patients	Sevalamer / Ca based binders		CAC / (All-cause death was secondary outcome)	Low risk	Unclear risk	High risk	Unclear risk	Unclear risk	Unclear risk	Yes	NR	NR	NR	NR	Positive	Specified as not checked	Speifically Not checked	NA	NA	NA	NA	NA	NA	NA	NA	NA		26.8% (34) in 44 months	HR = 3.1 (for control) (CI: 1.23-7.61) p=0.016	Positive	18.3% (11)	34.3% (23)	44 months
Chertow, G.M. EVOLVE Investigators (NEJM 2012)	Pharma Industry	EVOLVE Trial	3883 (1948/1935)	1948	1935	Negative	HD + sec HPTH	Cinacalcet / Placebo		Clinical composite (incl.death)	Low risk	Low risk	Low risk	Low risk	Low risk	Low risk	Yes	149/1948 (7.6%) d/c study - 58/1948 (3%)LFU	159/1935 8.2%) d/c study - 61/1935 (3.2%)LFU	0.667	0.705	Negative	Yes - Mentioned as a cause of drug d/c in a small % of patients, but a bigger % could be non-compliant	Mentioned as a cause of drug d/c in a small % of patients, but a bigger % could be non-compliant	NR	NR	NR	0.667	0.383	0.705	0.32	15.8% due to adverse events	11.8% due to adverse events	Lag censored analysis for various time periods afer study drug withdrawal showed significant risk reduction for death as well as primary end point.	48.7% (1890/3883)	hr = 0.93 (CI: 0.85-1.02) p=0.11	Negative	36.1% (703/1948)	37.1% (719/1935)	21.2 months
Cice, G.(JACC 2010)	Non-Pharma		332 (165/167)	165	167	Positive	HD + NYHA II-III LVEF<40%	Ad-on Telmisartan(to ACEI) / Placebo		All-cause mortality/ CV mortality	Low risk	Low risk	Low risk	Low risk	Low risk	Low risk	Yes	NR	NR	27/175 (16%)	18/167 (10.7%)	Positive	No	No	NA	NA	NA	27/165 (16.4%) DO/LFU	4/165 (2.4%)	18/167(10.8%) DO/LFU	9/167(5.4%)	23/165 (13.9%)	9/167(5.4%)	Adherence not assessed or reported	44.9% (149/332)	HR = 0.51 ( CI: 0.32-0.82) p =0.004	Negative	58/165 (35.1%)	91/167(54.4%)	36 months
Di lorio, B.(2013)	Non-Pharma	INDEPENDENT Study	466 (232/234)	232	234	Positive	HD + New to Dx (<120d)	Sevalamer / Ca based binders		CV death due to cardiac arrythmias	Low risk	Low risk	High risk	Low	Low	Low	Yes	33/232 (14.2%)	36/234 (15.4%)	33/232 (14%)	36/238(15%)	Positive	No	Mentioned - but Not at individual level	NS	NR	NR	33/232 (14.2%) DO/LFU	3.4% (8/232) *withdrew consent	36/234 (15.4%) DO/LFU	4.7% (11/234) *withdrew consent	NS	NS	Adherence mentioned, but not reported	128/466 (27.5%) only 29/466 were death due to arrythmia	HR = 0.06 (CI: 0.01-0.2, p <0.001)	Positive	28/232	100/234	36 months
Dixon, B.(NEJM 2009)	Non-Pharma		649 (321/328)	321	328	Negative*	HD / HD plan <6m getting a new AV graft	Dipyridamole+Aspirin / Placebo		Graft patency (Death was ONE of the Secondary Outcome)	Low risk	Low risk	Low risk	Low risk	Low risk	Low risk	Yes	53/321	48/328	29.6% (95/321)	25.9% (85/328)	Negative*	Yes	Yes	Pill-count	0.83	0.83	95/321 (30%)	61/321 (see notes)	85/328 (26%)	56/328 (see notes)	26	23		33.9% (220/649) ***death not prim. End	** not prim. Endpoint HR of death=1.0(CI:0.76-1.31)	Negative*	105/321	115/328	4.5 years (?)- death is a secondary end point
Fellstrom, B.C.(NEJM 2009)	Pharma Industry	AURORA Study	2776(2773) (1389/1384)	1389	1384	Negative	HD 50-80 yrs	Rosuvastatin 10mg/ Placebo		Fatal & Non-fatal CV events	Low risk	Low risk	Low risk	Low risk	Low risk	Low risk	Yes	0	0	1018/1391 (73.2%)	1018/1385 (73.5%)	Negative	Yes	Yes	Pill-count	0.917	0.859	1018/1389(73.2%) - 491/1389(35.3%) after excluding Death & Tx	283/1389 (20.4%) other reasons & 208/1389 (15%) due to adverse events though only small frequency of serious drug specific side effects (see webappendix)	1018/1384 (73.6%) - ANY - 508/1384(36.7%) after excluding death & Tx	274/1384 (20%) other reasons & 234/1384 (16.9%) due to adverse events though only small frequency of serious drug specific side effects (see webappendix)	see notes	see notes	No lipid threshold for inclusion	29% (804/2773)	HR = 0.96 (CI: 0.84-1.11) p = 0.59	Negative	636 / 1389 (HR 0.96 (CI: 0.86-1.07, p=0.51)	660/1384	3.8 years
Iseki, K.(NDT 2013)	Non-Pharma	OCTOPUS Trial	469 (235/234)	235	234	Negative	HD + elevated BP	Olmesartan / No ARB or ACEI Rx		Clinical composite (incl.death)	Low risk	Unclear risk	High risk	Unclear risk	Low risk	Low risk	Yes	0/235	1/234	110/225 (48.8%)	-	Negative	No	reported	NS	NR	NR	Only 51% were on ARB at last visit	NS	NA (No active control)	NA	NS	NS		28.8% (135/469)	HR = 1.0 (CI: 0.71-1.4) p =0.99	Negative	38/235	39/234	3.5 years
Jamison (JAMA 2007)	Non-Pharma	HOST Study	751(2056) (372/379) /(1032/1024)	372	379	Negative	CKD (include.ESRD-HD/PD) + High homocystine	Folic acid 40mg + B6 100mg + B12 2mg/ Placebo		All-cause mortality(vasc. events & composite are sec.outcome)	Low risk	Low risk	Low risk	Low risk	low risk	Low risk	Yes	14/372	18/379	9.4% (35/371) DO, 27% ceased at some stage	14.5%(55/379)DO, 24% ceased at some stage	Negative	Yes	Yes	Pill count in Returned bottles. Direct question	85.3% at 3 yr	86.5% at 3 years	73% never pill count-only 77% boxes returned)		74% never		NA	NA	No separate adherence data for ESRD	42.2% (317/751)	HR = 1.04 (CI: 0.91-1.18) p=0.6	Negative	42.7% (159/372)	41.7% (158/379)	3.2years
Lok, C.(JAMA 2012)	Non-Pharma	FISH Study	201 (101/100) - analyzed 99/97	101	100	Positive	HD + need new AVG	Fish oil / Placebo		Graft patency CV event free survival was ONE of the Secondary Outcome)	Low risk	Low risk	Low risk	Low risk	High risk	Unclear risk	Yes	4/101	5/100	16/101(16%)	16/100(16%)	Positive	Yes-Blood tests	Patient level adhernce not reported. Levels	Blood test	NR	NR	8/101(8%) DO/LFU	NS	8/101(8%) DO/LFU	NS	NS	NS	CV event free survival was secondary outcome	Not reported	HR = 0.43 (C: 0.19-0.96) p=0.04	Positive	8/101	8/100	12months
Matsumoto, Y. (JACC 2014)	Non-Pharma	DOHAS Study	309 (157/152)	157	152	Positive	HD + oligoanuric pts	Spironolactone / Usual care		Clinical composite (incl.death)	unclear	Unclear risk	High risk	Low risk	Low risk	Low risk	Yes	NR	NR	45/157 (28.7%) DO/LFU	1669/ (36.1%) ** for whole cohort	Positive	Yes-Poor compliance excluded.	NR	NA	NA	NA	45/157 (28.7%) DO/LFU	27/157 d/c due to side effects**	NA (No active control), but 24 dropped out	NA (No active control)	?	?		9.1% (28/309)	HR = 0.404 (CI: 0.202-0.809 )p=0.017	Positive	10/157	30/152	3 years
Nishimura, M.(AJKD 2009)	Non-Pharma		129(64+65)	64	65	Positive	HD + previous PCI with complete revascularization	Nicorandil / No nicorandil		Cardiac death	Low risk	Unclear risk	High risk	Unclear risk	Low risk	Low risk	Yes	0	0	0	0	Positive	No	No	NA	NA	NA	0/64 (0%) DO/LFU	NA	NA (No active control)	NA	NA	NA	It is mentioned that none discontinued Rx	20.2% (26/129)	HR = 0.36 (CI: 0.15-0.87) p=0.02	Positive	12/64 (HR = 0.42, CI: 0.21-0.83, p=0.01)	26/65	2.7 years
Righetti, M.(Blood Purific 2006)	Non-Pharma		88 (37/51)	37	51	Positive	HD + not on specific drugs	Folic acid		Clinical composite (incl.death)	Unclear risk	High	High risk	High risk	high risk	High risk	Unclear			82/114(72%),but include death/CV morbidity as causes	U15 is for the overall cohort	Positive	Yes-Reported as assessed	Yes.	Verify returned empty boxes	NR	NR	? 0	NA	NA (No active control)	NA	NR	NR	Adherence assessed. Returned boxes assessed for compliance control.Mentioned in the section on discussion that "treated patients did not suspend" FA suppleentation during follow-up.	51%(58/114)	17/37(46%) vs 32/51 (63%)	Positive	6/37	12/51	871 days
Stegmayr (ScJUrolNephrol2005)	Non-Pharma		110 (53/57) out of a total of 143 were on dialysis	53	57	Negative	GFR <30 including dialysis	Atorvastatin 10/Usual care		Death or Cardiac event / PTCA/CABG	Low risk	Unclear risk	High risk	Low risk	Low risk	Low risk	Yes	1/70	2/73 (due to Tx)	33.3% (21/70) (not separately reported for dialysis)	5.5% (4/73) (not separately reported for Dx)	Negative	YesPoor compliance excluded.	No	NA	NR	NR	33.3% (21/70) (not separately reported for dialysis)	7.1% (5/70) (excluded patients with adverse effects)	5.5% (4/73) (not separately reported for Dx)	5.5% (4/73) (not separately reported for Dx)	21.4% (15/70 had intolerable side effects)	NR		80%(88/110)	OR 1.01(CI 0.65-1.55)	Negative	47/73 (not separately reported for dialysis pts)	43/70 (not separately reported for dialysis)	32+/-1.7m Controls, 34+/21m Intervention
Suki, W.N.(KI 2007)	Pharma Industry	DCOR	2103 (1053/1050)	1053	1050	Negative	HD	Sevalamer / Ca based binders		All-cause mortality	Low risk	Unclear risk	High risk	Low	Low	Low	Yes	108/1053	99/1050	47.7% (502/1053)	50.8% (533/1050)	Negative	Yes-Not reported, but patients with poor adherence terminated from study	Not reported, but patients with poor adherence terminated from study	NR	NR	NR	502/1053 (47.7%)	Upto 318/1053= 30.2% (Adverse event, Tx, Site closure, Dx modality change excluded)	533/1050 (50.8%)	Upto 392/1050= 37.3% (Adverse event, Tx, Site closure, Dx modality change excluded)	81/1053	50/1050	Adherence assessed but not reported	25.8% (542/2103)	HR = 0.93 (CI: 0.79-1.1) p=0.4	Negative	267/1053 (CV mortality HR 0.93, CI 0.74-1.7)	275/1050	19 months
Suzuki, H. (AJKD 2008)	Non-Pharma		366 (183/183) (360 analyzed 6 d/c)	183	183	Positive	HD + BP >160/>150 on Rx	Any ARB / No ARB		Fatal & Non-fatal CV events	Low risk	Unclear risk	High risk	Unclear risk	Low risk	Low risk	No	0	0	3/183 (1.6%)	3/183 (but unclear which was the study drug, since the study was not placebo controlled)	Positive	No	No	NA	NA	NA	3/183 (1.6%) DO/LFU	NR	3/183 (1.6%) DO/LFU - No active control	NA	3 (excess BP drop)	NA (No active control)		14.4% (52/360)	RR = 0.51 (CI: 0.33-0.79) p=0.002	Positive	25/180 (RR of all-cause death=0.64, CI:0.39-1.06)p=0.1	38/180	36 months
Svensson, M (CJASN 2006)	Non-Pharma		206 (103/103)	103	103	Negative	HD + established CVD	Omacor 2 caps (3-PUFA) / Placebo		Clinical composite (incl.death)	Low risk	Low risk	Low risk	Low risk	Low risk	Low	Yes	0	0	27.2%(28/103)	22.3%(23/103)	Negative	Yes-Poor compliance excluded.	Yes - but not individual level	Blood level of n-3,20:5 & n-3 22:6 aminoacids reported	NR	NR	28/103 (27.2%)	Upto 18/103=17.4% (Adverse events & intercurrent illness excluded)	23/103v(22.3%)	Upto 14/103=13.6% (Adverse events & intercurrent illness excluded)	NS	NS		121 (59%)	HR = 1.04 (CI: 0.72-1.48) p=0.85	Negative	33% (34) HR = 1.12 (CI: 0.69-1.83) p=0.65	29.1% (30)	558 days
Takahashi,A. (NDT 2006)	Non-Pharma		80 (43/37)	43	37	Positive	HD + stable	Candesartan / Usual care		Fatal & Non-fatal Cardiac events	Low risk	Low risk	High risk	Low risk	Low	Low	Yes	0	0	0	0	Positive	Yes-10/94 of screened patients excluded due to non-adherence	10/94% of screened patients excluded due to adherence	NA	NA	NA	NR	NA	NA	NA	NA	NA	10/94 screened patients reported as excluded due to non-compliance	30.0% (24/80)	OR = 0.29 (CI: 0.12-0.7) p <0.01	Positive	0/43	7/37	19.4 months
Tapel, M.(NDT 2008)	Pharma Industry		251 (123/128)	123	128	Negative	HD + BP >140/anti HTN Rx	Amlodepine / Placebo		All-cause mortality	Low risk	Low risk	Low risk	Low risk	Low risk	Low risk	Yes	0	0	63.4% (78/123)	64.8% (83/128)	Negative	No-Overall NR, but pts d/c Rx due to non-adherence	Overall NR, but pts d/c Rx due to non-adherence	NS	NS		63.4% (78/123)	26.0% (32/123) (Transplant, Adverse event, death excluded)	64.8% (83/128)	24.2% (31/128) (Transplant, Adverse event, death excluded)	8/123	12/128	There was a significant reduction in secondary end points (composite vascular outcome)	14.7%(37/251)	HR = 0.65 (CI: 0.34-1.23) p=0.19	Negative	15/123	22/128	19 months
Wanner, C (NEJM 2005)	Pharma Industry	4D	1255 (619/636)	619	636	Negative	HD + Diabetes	Atorvastatin 20mg / Placebo		Clinical composite (incl.death)	Low risk	Low risk	Low risk	Low risk	Low risk	Low risk	Yes	0	1	22.9%(142/619)	23.6%(150/636)	Negative	Yes	Yes	NS - Pill count/ Pt diary	0.8	0.82	22.9% (142 / 619)	Upto 19.2% (119/619) (Only d/c due to medical reasons excluded)	23.6% (150 / 636)	Upto 18.6% (118/636) (Only d/c due to medical reasons excluded)	21.33% due to medical reasons	16.19% due to medical reasons		469 (37%)	RR = 0.92 (CI: 0.77-1.1) p=0.37	Negative	48% (297) (RR = 0.93, CI: 0.79-1.08) p=0.33	50% (320)	4 years
Wilson, R.(Curr Med Research & Opinion 2009)	Pharma Industry	DCOR	1354 (680/674)	680	674	Negative	HD + Pi > 1.9mmol/l	Lanthanum / Usual care		All-cause mortality	Low risk	Unclear risk	High risk	Low	High risk	High risk	Yes	NS	NS	71.6% (487/680)	53% 357/674)	Negative	No	No	NA	NA	NA	71.6% (487/680)	More than 31.8% (216/680) (Excludes death, Kidney Tx, Medical reasons)	53% 357/674)	More than 15.7% (106/674) (Excludes death, Kidney Tx, Medical reasons)	NA	NA	Subgroup >65 years had benefit in all-cause mortality. CV mortality was not reported for any group. Study appears highly biased and written by Pharma scientists	21.6% (292/1354)	HR = 0.86 (CI: 0.68-1.08) p=0.18	Negative	135/680	157/674	27 months
Zannad, F.(KI 2006)	Pharma Industry	FOSIDIAL Study	397 (196/201)	196	201	Negative	HD + LVH	Fosinopril (5-20) / Placebo		Fatal & Non-fatal CVE	Low risk	Unclear risk	Low risk	Low risk	Low risk	High risk	Yes	NR	NR	4.1% (8/196)	4.5% (9/201)	Negative	No	No	NA	NR	NR	4.1% (8/196)	NR	4.5% (9/201)	NR	NR	NR		32.7% in 2 years	RR = 0.93 (CI 0.68-1.26) p=0.35	Negative	Not separately reported btw groups	Not separately reported btw groups	2 years
